# Supplementary material for: Extremophilic Solutions: The Role of Deinoxanthin in Counteracting UV-Induced Skin Harm
Source: Curr Issues Mol Biol. 2023 Oct 16;45(10):8372–94. doi: 10.3390/cimb45100528 (PMC10605247; doi:10.3390/cimb45100528)
Supplement: Supplementary file 1 [file cimb-45-00528-s001.zip]

Archive with 1 entries (1 files):
- cimb-2658018-supplementary.pdf
